# Supplementary material for: Multidirectional Image Sensing for Microscopy Based on a Rotatable Robot
Source: Sensors (Basel). 2015 Dec 15;15(12):31566–80. doi: 10.3390/s151229872 (PMC4721792; doi:10.3390/s151229872)
Supplement: Supplementary File 1 [file sensors-15-29872-s001.zip]

Archive with 3 entries (2 files):
- sensors-15-29872-supplementary/
- sensors-15-29872-supplementary/sensor.wmv
- sensors-15-29872-supplementary/sensors-15-29872-supplementary.pdf
